# Supplementary material for: Overexpression of Sly-miR398b Compromises Disease Resistance against Botrytis cinerea through Regulating ROS Homeostasis and JA-Related Defense Genes in Tomato
Source: Plants (Basel). 2023 Jul 7;12(13):2572. doi: 10.3390/plants12132572 (PMC10346921; doi:10.3390/plants12132572)
Supplement: Supplementary file 1 [file plants-12-02572-s001.zip]

Archive with 1 entries (1 files):
- plants-2400149-supplementary.pdf
